# Supplementary material for: An Orthologics Study of the Notch Signaling Pathway
Source: Genes (Basel). 2024 Nov 10;15(11):1452. doi: 10.3390/genes15111452 (PMC11594159; doi:10.3390/genes15111452)
Supplement: Supplementary file 1 [file genes-15-01452-s001.zip]

Archive with 1 entries (1 files):
- genes-3270846-supplementary.xlsx
